# Supplementary material for: Potential socioeconomic impacts from ocean acidification and climate change effects on Atlantic Canadian fisheries
Source: PLoS One. 2020 Jan 10;15(1):e0226544. doi: 10.1371/journal.pone.0226544 (PMC6953801; doi:10.1371/journal.pone.0226544)
Supplement: S1 Table — (ODS) [file pone.0226544.s003.ods]

## Sheet: Sheet1
	Climate model	Climate scenario	Region	C. virginica	C. virginica	H. homarus	H. homarus	P. magellanicus	P. magellanicus	M. edulis	M. edulis	P. borealis	P. borealis	C. opilio	C. opilio	M. polynyma	M. polynyma
				2050	2090	2050	2090	2050	2090	2050	2090	2050	2090	2050	2090	2050	2090
	GFDL	RCP2.6	G	0%	23%	-10%	4%	-1%	14%	-10%	8%	-8%	6%	-100%	-100%	-23%	-17%
	IPSL	RCP2.6	G	44%	68%	28%	15%	20%	28%	37%	43%	11%	-13%	-100%	-100%	2%	-3%
	MPI	RCP2.6	G	38%	65%	14%	15%	19%	27%	6%	14%	-8%	-11%	-17%	-20%	-4%	-5%
	GFDL	RCP8.5	G	-24%	207%	21%	46%	30%	47%	27%	114%	27%	51%	-100%	-100%	-42%	-44%
	IPSL	RCP8.5	G	56%	137%	24%	26%	32%	78%	46%	37%	-7%	-32%	-100%	-100%	-12%	-6%
	MPI	RCP8.5	G	38%	74%	15%	14%	21%	28%	13%	65%	-13%	-31%	-18%	-39%	-12%	-37%
	GFDL	RCP2.6	M	25%	33%	-22%	-31%	-18%	-22%	1%	3%	-18%	-21%	-38%	-47%	-17%	-18%
	IPSL	RCP2.6	M	-1%	2%	-15%	-26%	-5%	-13%	-26%	-44%	-10%	-9%	10%	36%	7%	3%
	MPI	RCP2.6	M	18%	10%	-6%	-11%	0%	-3%	-1%	-5%	-14%	-25%	-15%	-3%	1%	-4%
	GFDL	RCP8.5	M	26%	46%	-33%	-60%	-29%	-57%	4%	16%	-26%	-42%	-40%	-69%	-48%	-48%
	IPSL	RCP8.5	M	4%	-26%	-29%	-65%	-16%	-39%	-44%	-68%	-9%	8%	26%	102%	16%	34%
	MPI	RCP8.5	M	-10%	5%	-11%	-37%	-7%	-39%	0%	-27%	-26%	-61%	-13%	-26%	-24%	-72%
	GFDL	RCP2.6	N	-	-	0%	0%	1%	3%	9%	9%	11%	7%	-17%	-17%	1%	-1%
	IPSL	RCP2.6	N	-	-	10%	13%	10%	11%	-6%	-5%	12%	14%	-9%	-12%	14%	16%
	MPI	RCP2.6	N	-	-	11%	14%	3%	6%	4%	4%	6%	4%	-17%	-13%	4%	3%
	GFDL	RCP8.5	N	-	-	0%	4%	1%	1%	15%	40%	14%	33%	-20%	-7%	3%	12%
	IPSL	RCP8.5	N	-	-	14%	18%	10%	7%	-7%	23%	18%	29%	-9%	-16%	20%	42%
	MPI	RCP8.5	N	-	-	9%	9%	-1%	-6%	8%	13%	14%	31%	-16%	-24%	0%	8%
	GFDL	RCP2.6	T	20%	31%	-7%	-8%	-4%	-2%	3%	8%	5%	3%	-18%	-18%	-12%	-10%
	IPSL	RCP2.6	T	11%	19%	6%	1%	7%	6%	3%	2%	8%	6%	-9%	-10%	7%	4%
	MPI	RCP2.6	T	25%	29%	5%	5%	5%	7%	3%	5%	0%	-4%	-17%	-12%	-1%	-2%
	GFDL	RCP8.5	T	15%	81%	-6%	-7%	-2%	-6%	15%	52%	9%	23%	-21%	-9%	-21%	-18%
	IPSL	RCP8.5	T	17%	17%	2%	-7%	6%	4%	2%	10%	10%	17%	-7%	-11%	1%	13%
	MPI	RCP8.5	T	6%	28%	3%	-6%	1%	-11%	8%	19%	1%	2%	-16%	-25%	-8%	-23%
