# Supplementary material for: Potential socioeconomic impacts from ocean acidification and climate change effects on Atlantic Canadian fisheries
Source: PLoS One. 2020 Jan 10;15(1):e0226544. doi: 10.1371/journal.pone.0226544 (PMC6953801; doi:10.1371/journal.pone.0226544)
Supplement: S3 Table — Values for DFO fisheries species groups (finfish, groundfish and shellfish) are presented, as well as values for individual shellfish species. (ODS) [file pone.0226544.s005.ods]

## Sheet: Sheet1
	NB		NFL		NS		PEI		Que		Total Sum of 20yrAvgValue in 2000$	Total Sum of 20yrAvgWeight (T)
	Sum of 20yrAvgValue in 2000$	Sum of 20yrAvgWeight (T)	Sum of 20yrAvgValue in 2000$	Sum of 20yrAvgWeight (T)	Sum of 20yrAvgValue in 2000$	Sum of 20yrAvgWeight (T)	Sum of 20yrAvgValue in 2000$	Sum of 20yrAvgWeight (T)	Sum of 20yrAvgValue in 2000$	Sum of 20yrAvgWeight (T)
Finfish	144149.4437	97315.7792	29546.37038	68525.2979	55004.64438	87333.8903	8453.864552	19436.28648	6289.674334	9985.6371	243443.9974	282596.891
Groundfish	2675.615015	2833.519118	59105.03694	63302.17665	99492.40348	95791.90785	1855.588366	3086.0891	10726.75523	10042.82005	173855.399	175056.5128
Shellfish	140993.5442	32599.0827	325242.1657	148158.9341	468128.9149	133991.774	120555.6614	34038.07535	119624.4201	38824.60755	1174544.706	387612.4737
Clams	2301.079296	1127.3692	17971.51768	16367.6791	7836.973523	7103.23085	2872.449565	1442.1994	1890.992367	1574.74325	32873.01243	27615.2218
Cockles	0	0	217.6720057	682.34375	0	0	0	0	0	0	217.6720057	682.34375
Crab, Other	1438.930413	1899.8664	439.277906	565.7006	1842.780721	1755.25335	1395.876044	2290.3489	949.3767139	1304.74805	6066.241798	7815.9173
Crab, Queen	46425.123	9576.81665	147708.6629	45330.43005	48521.03791	10291.1751	7880.145301	1695.75645	56426.43208	13165.76635	306961.4012	80059.9446
Lobster	73591.53553	8130.4208	21077.81214	2274.1691	272865.6613	25070.2926	80434.39649	9040.92755	35521.60371	3492.49935	483491.0092	48008.3094
Mussel	622.3058335	473.73175	2169.311744	1236.0191	1379.735175	1144.9315	16426.33074	14296.0414	376.0616637	336.62965	20973.74515	17487.3534
Other	186.4779244	381.76195	805.1784862	917.80005	2251.776668	853.7643	2.488242003	3.0866	865.337581	1018.47785	4111.258902	3174.89075
Oyster	2024.641687	1048.45865	0	0	947.5016359	369.6751	8898.738218	4430.590754	0	0	11870.88154	5848.724504
Scallop	5557.137312	3070.82805	6415.968099	4282.7195	85625.00077	64744.81355	2637.481942	834.19245	2915.268882	1850.8746	103150.857	74783.42815
Sea cucumber	86.87869646	265.6351	63.1637748	143.9446	98.71518871	301.86985	0	0	21.41977298	74.1347	270.177433	785.58425
Sea urchin	2742.444538	1236.88305	658.2538594	448.46155	1371.033784	537.03225	7.731734239	4.3112	251.1451549	189.80855	5030.60907	2416.4966
Shrimp	5993.167694	5364.8911	126081.6207	72670.08355	44931.26791	21147.54905	0	0	20112.44606	15467.8138	197118.5023	114650.3375
Squid	23.82228795	22.42	646.036463	1996.1198	457.4217312	672.17605	0.013340948	0.09465	0.002380673	0.02495	1127.296204	2690.83545
Whelks	0	0	987.6899469	1243.46335	0.008612571	0.01045	0.009773843	0.526	294.3337722	349.08645	1282.042105	1593.08625
Grand Total	287818.603	132748.381	413893.573	279986.4086	622625.9628	317117.5722	130865.1143	56560.45094	136640.8497	58853.0647	1591844.103	845265.8775
