# Supplementary material for: Potential socioeconomic impacts from ocean acidification and climate change effects on Atlantic Canadian fisheries
Source: PLoS One. 2020 Jan 10;15(1):e0226544. doi: 10.1371/journal.pone.0226544 (PMC6953801; doi:10.1371/journal.pone.0226544)
Supplement: S1 Fig — Each species is presented in four figures representing: RCP 2.6 ‘with O,’ RCP 2.6 ‘without OA,’ RCP 8.5 ‘with OA’ and RCP 8.5 ‘without OA,’ respectively. Species are presented as follows: a-d = American oyster; e-h American lobster; i-l sea scallop; m-p eastern blue mussel; q-t northern shrimp; u-x snow crab; and y-ab Stimpsons’ surf clam. Each figure includes: top left–species graphic; top right–relative change for management areas. Scale is the same for each figure; therefore, species which extend beyond 25% change in either direction go beyond the figure axes (note data separates NAFO subareas that border DFO management areas (i.e. 4R and 4Vn), line colours correspond to distribution map in bottom left). Bottom left–DBEM predicted distribution for baseline year 2000 (averaged 1991–2010). Management borders outline colour corresponds to relative change in top right panel. Bottom middle–relative change in 2050 (average 2041–2060) compared to 2000 (average 1991–2010). Bottom right–relative change for 2090 (average 2081–3000) against 2000 (average 1991–2010). Note that colour scales presented in bottom-middle and bottom-right panels are relative changes within individual data cell. An artefact of this was that cells which had zero presence in 2000 but gained presence in future time steps had an infinite increase in catch potential; therefore, all increases above 100% were presented as 100%. Relatedly, the vast majority of the cells that experience 100% increases or decreases represent small baseline inputs (as per the bottom right panel). (ODS) [file pone.0226544.s006.ods]

## Sheet: C_virginica_withOA
American oyster with OA			20-year running means catch potential
RCP	Model	NAFO fishing (sub)area	1960	1970	1980	1990	2000	2010	2020	2030	2040	2050	2060	2070	2080	2090
2.6	GFDL	A2	0	0	0	0	0	0	0	0	0	0	0	0	0	0
		A3	0	0	0	0	0	0	0	0	0	0	0	0	0	0
		A4-R	0	0	0	0	0	0	0	0	0	0	0	0	0	0
		A4-Vs,W,X	82.126	77.766	78.173	82.787	83.705	87.621	95.856	100.87	102.28	99.881	97.037	99.08	105.79	104.68
		A4-Vn	3.9638	4.2507	4.1448	4.7529	3.7504	3.7953	6.3268	8.9849	9.8961	9.8063	10.979	11.296	11.976	11.515
		A4-S,T	26.033	27.884	27.348	27.269	26.136	24.299	24.856	25.133	24.237	26.232	30.052	31.053	31.789	32.259
	IPSL	A2	0	0	0	0	0	0	0	0	0	0	0	0	0	0
		A3	0	0	0	0	0	0	0	0	0	0	0	0	0	0
		A4-R	0	0	0	0	0	0	0	0	0	0	0	0	0	0
		A4-Vs,W,X	82.126	77.766	78.173	82.787	85.498	88.377	95.145	99.204	101.58	98.267	91.641	101.98	109.77	111.12
		A4-Vn	3.9638	4.2507	4.1448	4.7529	3.8735	3.9088	7.1945	10.289	12.53	14.32	15.657	17.939	19.13	19.692
		A4-S,T	26.033	27.884	27.348	27.269	24.589	14.385	9.8425	14.358	17.301	18.653	24.376	39.745	56.921	75.369
	MPI	A2	0	0	0	0	0	0	0	0	0	0	0	0	0	0
		A3	0	0	0	0	0	0	0	0	0	0	0	0	0	0
		A4-R	0	0	0	0	0	0	0	0	0	0	0	0	0	0
		A4-Vs,W,X	270.31	218.02	206.77	226.29	240.06	237.53	223.35	211.36	224.75	229.7	216.91	218.67	220.98	234.69
		A4-Vn	14.95	13.764	12.264	14.051	14.657	15.445	17.33	17.312	21.868	23.699	21.993	22.116	22.215	25.733
		A4-S,T	81.101	78.105	70.909	81.131	88.502	94.887	99.469	99.886	121.73	127.48	127.13	131.29	128.92	148.55
8.5	GFDL	A2	0	0	0	0	0	0	0	0	0	0	0	0	0	0
		A3	0	0	0	0	0	0	0	0	0	0	0	0	0	0
		A4-R	0	0	0	0	0	0	0	0	0	0	0	0	0	0
		A4-Vs,W,X	270.31	218.02	206.77	226.29	238.49	244.15	242.14	233.34	245.41	234.37	208.63	196.68	168.1	156.67
		A4-Vn	14.95	13.764	12.264	14.051	14.608	16.056	17.455	20.181	26.121	27.672	28.318	29.16	29.686	30.858
		A4-S,T	81.101	78.105	70.909	81.131	89.889	99.531	104.36	108.27	130.06	140.33	164.1	198.72	207.75	212.76
	IPSL	A2	0	0	0	0	0	0	0	0	0	0	0	0	0	0
		A3	0	0	0	0	0	0	0	0	0	0	0	0	0	0
		A4-R	0	0	0	0	0	0	0	0	0	0	0	0	0	0
		A4-Vs,W,X	104.79	108.42	105.37	101.98	103.27	112.8	121.58	120.71	121.96	121.4	119.17	127.04	124.76	112.75
		A4-Vn	4.832	4.8212	4.9422	5.2235	5.118	5.2063	5.8642	6.0171	5.9121	6.5613	6.6342	6.6479	7.1028	6.4094
		A4-S,T	52.809	51.971	52.386	53.351	55.636	59.804	63.315	67.403	73.447	76.797	83.133	88.723	92.329	91.798
	MPI	A2	0	0	0	0	0	0	0	0	0	0	0	0	0	0
		A3	0	0	0	0	0	0	0	0	0	0	0	0	0	0
		A4-R	0	0	0	0	0	0	0	0	0	0	0	0	0	0
		A4-Vs,W,X	104.79	108.42	105.37	101.98	103.87	115.44	117.64	115.39	108.19	92.61	86.438	75.049	76.343	103.27
		A4-Vn	4.832	4.8212	4.9422	5.2235	5.1496	5.4819	5.7881	5.7929	5.6223	5.319	6.6148	7.2483	8.0754	10.776
		A4-S,T	52.809	51.971	52.386	53.351	55.654	59.756	62.761	64.837	69.626	77.009	87.272	88.18	83.633	96.681

## Sheet: C_virginica_noOA
American oyster no OA			20-year running means catch potential
RCP	Model	NAFO fishing (sub)area	1960	1970	1980	1990	2000	2010	2020	2030	2040	2050	2060	2070	2080	2090
2.6	GFDL	A2	0	0	0	0	0	0	0	0	0	0	0	0	0	0
		A3	0	0	0	0	0	0	0	0	0	0	0	0	0	0
		A4-R	0	0	0	0	0	0	0	0	0	0	0	0	0	0
		A4-Vs,W,X	82.266	77.937	78.365	83.316	84.686	89.817	99.245	103.9	105.71	105.4	102.77	105.33	112.61	111.48
		A4-Vn	4.1172	4.4159	4.2589	4.837	3.9412	4.4076	7.8895	10.68	10.768	10.137	11.438	11.421	11.768	11.706
		A4-S,T	26.187	28.13	27.593	27.418	26.246	24.481	25.16	25.424	24.534	26.615	30.321	31.438	32.243	32.703
	IPSL	A2	0	0	0	0	0	0	0	0	0	0	0	0	0	0
		A3	0	0	0	0	0	0	0	0	0	0	0	0	0	0
		A4-R	0	0	0	0	0	0	0	0	0	0	0	0	0	0
		A4-Vs,W,X	82.266	77.937	78.365	83.316	86.509	91.103	100.26	105.25	110.89	114.48	119.15	131.42	126.4	120.87
		A4-Vn	4.1172	4.4159	4.2589	4.837	4.0701	4.259	7.8865	10.522	11.193	12.24	13.774	16.816	17.895	17.597
		A4-S,T	26.187	28.13	27.593	27.418	24.713	14.464	9.8426	14.407	17.593	19.335	25.799	42.166	62.387	82.39
	MPI	A2	0	0	0	0	0	0	0	0	0	0	0	0	0	0
		A3	0	0	0	0	0	0	0	0	0	0	0	0	0	0
		A4-R	0	0	0	0	0	0	0	0	0	0	0	0	0	0
		A4-Vs,W,X	270.32	218.04	207.02	226.9	241.52	240.02	225.92	214.79	228.5	234.47	226.02	226.56	227.17	239.13
		A4-Vn	14.95	13.764	12.317	13.754	14.399	16.363	18.079	16.417	20.522	24.189	22.258	20.695	20.451	24.724
		A4-S,T	81.124	78.188	71.25	81.071	88.987	98.062	103.95	102.33	122.59	131.46	130.67	132.88	132.04	153.05
8.5	GFDL	A2	0	0	0	0	0	0	0	0	0	0	0	0	0	0
		A3	0	0	0	0	0	0	0	0	0	0	0	0	0	0
		A4-R	0	0	0	0	0	0	0	0	0	0	0	0	0	0
		A4-Vs,W,X	270.32	218.04	207.02	226.9	240.36	246.87	245.91	242.4	259.5	258.2	262.66	271.87	254.9	249.74
		A4-Vn	14.95	13.764	12.317	13.754	14.234	16.312	17.834	19.68	25.283	26.484	27.077	28.862	29.076	29.866
		A4-S,T	81.124	78.188	71.25	81.071	90.39	101.88	107.15	111.4	134.37	144.22	168.36	204.65	215.65	222.24
	IPSL	A2	0	0	0	0	0	0	0	0	0	0	0	0	0	0
		A3	0	0	0	0	0	0	0	0	0	0	0	0	0	0
		A4-R	0	0	0	0	0	0	0	0	0	0	0	0	0	0
		A4-Vs,W,X	104.79	108.42	105.42	102.24	104.15	114.68	124.47	126.52	129.81	129.13	129.91	138.03	135.43	125.54
		A4-Vn	4.832	4.8216	4.9446	5.2304	5.1404	5.2581	5.9936	6.5157	6.8459	7.7822	8.3594	8.6745	9.2621	8.4945
		A4-S,T	52.81	51.975	52.437	53.505	55.898	60.158	63.901	68.303	74.602	77.531	83.931	89.589	93.214	92.292
	MPI	A2	0	0	0	0	0	0	0	0	0	0	0	0	0	0
		A3	0	0	0	0	0	0	0	0	0	0	0	0	0	0
		A4-R	0	0	0	0	0	0	0	0	0	0	0	0	0	0
		A4-Vs,W,X	104.79	108.42	105.42	102.24	104.9	117.55	121.54	121.92	119.19	111.75	113	111.23	96.309	86.285
		A4-Vn	4.832	4.8216	4.9446	5.2304	5.1725	5.5256	5.8663	6.0999	6.3065	6.1928	7.1896	7.7474	7.0551	6.9966
		A4-S,T	52.81	51.975	52.437	53.505	56.061	60.305	63.586	66.565	73.163	83.935	100.16	109.82	113.77	127.92

## Sheet: H_americanus__withOA
American Lobster with OA			20-year running means catch potential
RCP	Model	NAFO fishing (sub)area	1960	1970	1980	1990	2000	2010	2020	2030	2040	2050	2060	2070	2080	2090
2.6	GFDL	A2	0.014088	0	0.012204	0.054287	0.042083	0.021289	0.097687	0.076398	0	0.0060673	0.071348	0.11102	0.045736	0.017117
		A3	918.34	898.69	861.8	860.93	856.93	859.53	862.19	856.69	856.2	853.61	850.88	845.79	844.14	849.14
		A4-R	87.203	85.259	80.322	86.42	87.377	90.948	94.731	94.793	95.406	94.821	96.505	96.857	95.281	95.999
		A4-Vs,W,X	481.55	419.19	395.45	386.26	369.83	355.65	340.45	327.52	314.52	294.13	280.17	271.68	265.32	264.75
		A4-Vn	127.81	126.37	116.84	117.56	114.88	109.98	106.81	99.056	91.641	85.978	80.808	77.589	73.563	71.445
		A4-S,T	326.62	307.35	296.28	295.79	292.03	294.05	295.8	279.9	258.44	263.66	278.92	294.29	306.5	304.55
	IPSL	A2	0.014088	0	0.012204	0.054287	0.052302	0.01022	0.0079775	0.036362	0.089801	0.43563	2.5632	5.7082	8.7739	11.047
		A3	918.34	898.69	861.8	860.93	860.93	861.65	871.01	875.78	861.84	850.9	841.83	846.91	867.4	881.26
		A4-R	87.203	85.259	80.322	86.42	88.122	92.349	96.802	96.881	95.718	97.333	97.567	100.63	101.92	95.437
		A4-Vs,W,X	481.55	419.19	395.45	386.26	370.79	349.04	324.03	301.74	274.13	248.79	218.32	190.85	170.85	150.45
		A4-Vn	127.81	126.37	116.84	117.56	114.84	108.37	101.32	92.044	84.797	76.917	66.283	57.238	49.037	42.368
		A4-S,T	326.62	307.35	296.28	295.79	287.07	261.72	266.27	298.78	325.95	346.31	359.23	393.93	427.94	420.53
	MPI	A2	0.0043989	0	0	0	0.078026	0.35115	1.7674	3.3693	5.0538	7.3169	8.7971	9.6631	10.969	11.009
		A3	875.87	881.37	853.25	834.91	831.19	848.06	866.92	869.14	879.98	900.15	913.39	911.24	913.54	923.62
		A4-R	91.389	96.061	92.344	90.269	90.327	93.933	95.578	95.622	100.8	106.58	106.98	104.64	101.81	103.29
		A4-Vs,W,X	613	581.79	569.67	557.4	549.8	532.32	511.16	498.07	469.96	453.13	431.26	414.9	412.1	391.14
		A4-Vn	98.505	106.44	104.36	100.05	97.661	100.62	101.34	99.415	97.559	96.737	95.324	94.895	92.772	87.75
		A4-S,T	481.12	480.98	450.46	443.61	448.74	480.74	496.89	497.92	537.49	575.92	567.03	536.45	509.65	517.41
8.5	GFDL	A2	0.0043989	0	0	0	0.31197	0.91874	2.4652	5.8068	9.1531	10.883	11.946	10.831	6.0462	3.0904
		A3	875.87	881.37	853.25	834.91	831.55	839.04	858.98	881.33	906.75	927.3	938.68	938.14	949.55	974.67
		A4-R	91.389	96.061	92.344	90.269	90.794	93.831	96.446	101	108.48	111.36	112.4	114.95	115.98	113.6
		A4-Vs,W,X	613	581.79	569.67	557.4	546.85	532.4	518.67	471.75	410.28	374.42	305.74	246.75	229.24	198.05
		A4-Vn	98.505	106.44	104.36	100.05	99.102	101.24	101.21	97.391	91.637	84.046	54.422	32.845	33.19	24.824
		A4-S,T	481.12	480.98	450.46	443.61	449.54	474.64	488.03	508.5	547.02	556.89	554.26	557.03	566.5	566.53
	IPSL	A2	0	0	0	0.0012783	0.013731	0.012452	0.033963	0.051721	0.017758	0.019883	0.080214	0.060331	0.021499	0.038474
		A3	738.28	671.99	696.92	742.66	724.94	714.1	750.98	776.86	785.2	792.83	805.61	813.62	816.14	814.4
		A4-R	82.862	85.337	85.198	86.245	89.122	92.772	95.814	99.936	105.12	107.51	109	110.06	109.81	110.05
		A4-Vs,W,X	719.07	743.97	735.98	723.67	721.16	723.1	714.13	687.17	674.86	671.45	652.83	650.54	639.66	633.92
		A4-Vn	101.57	105.82	103.09	103.72	105.71	105.07	104.76	102.8	101.86	102.13	100.92	100.23	100.75	101.37
		A4-S,T	594.31	620.73	620.3	625.24	645.72	666.56	682.46	701.38	723.42	735.01	741.64	742.87	739.86	740.06
	MPI	A2	0	0	0	0.0012783	0.0012783	0.00063488	0.0030367	0.14753	0.14513	0.012659	0.019497	0.0082606	0.0014225	0.015441
		A3	738.28	671.99	696.92	742.66	723.87	710.08	708.63	714.41	755.51	776.67	787.7	786.09	776	776.38
		A4-R	82.862	85.337	85.198	86.245	89.078	93.465	97.318	99.727	103.51	107.69	110.07	111.32	111.18	111.06
		A4-Vs,W,X	719.07	743.97	735.98	723.67	723.26	727.76	725.95	712.71	679.26	637.97	590.33	567.96	514.25	431.85
		A4-Vn	101.57	105.82	103.09	103.72	106.23	106.1	108.3	107.63	102.59	100.29	100.53	100.24	96.745	89.689
		A4-S,T	594.31	620.73	620.3	625.24	645.54	668.1	692.9	710.47	723.94	743.2	755.08	753.54	745.25	736.6

## Sheet: H_americanus_noOA
American Lobster no OA			20-year running means catch potential
RCP	Model	NAFO fishing (sub)area	1960	1970	1980	1990	2000	2010	2020	2030	2040	2050	2060	2070	2080	2090
2.6	GFDL	A2	0.013911	0	0.012203	0.054428	0.042226	0.021271	0.098192	0.076921	0	0.006064	0.071354	0.11101	0.045717	0.017232
		A3	918.39	898.78	862.14	862.19	859.34	862.6	866.02	860.8	859.45	856.45	853.25	847.17	844.78	849.7
		A4-R	87.298	85.49	80.597	86.65	87.64	91.279	95.153	95.354	96.02	95.366	97.023	97.408	95.675	96.26
		A4-Vs,W,X	481.76	419.43	395.62	386.74	370.59	356.67	341.66	328.59	315.56	295.03	280.87	272.33	265.73	265.12
		A4-Vn	128.01	126.58	116.95	117.66	115.09	110.32	107.05	99.32	91.963	86.246	81.049	77.779	73.686	71.591
		A4-S,T	327.78	308.95	297.59	296.81	293.1	295.4	297.71	282.27	260.91	266.13	281.48	297.32	309.11	306.83
	IPSL	A2	0.013911	0	0.012203	0.054428	0.052447	0.010221	0.0080092	0.036612	0.090409	0.44052	2.603	5.7904	8.9018	11.23
		A3	918.39	898.78	862.14	862.19	863.37	865.12	875.22	880.49	867.44	857.58	850.09	856.2	877.73	892.27
		A4-R	87.298	85.49	80.597	86.65	88.392	92.651	97.366	97.801	96.96	98.566	98.823	102.12	103.59	96.975
		A4-Vs,W,X	481.76	419.43	395.62	386.74	371.54	349.97	325.12	302.98	275.53	250.25	219.94	192.7	172.8	152.22
		A4-Vn	128.01	126.58	116.95	117.66	115.07	108.7	101.58	92.384	85.274	77.455	66.859	57.811	49.562	42.828
		A4-S,T	327.78	308.95	297.59	296.81	288.12	262.85	267.85	301.3	329.36	350.01	363.24	398.77	432.63	424.25
	MPI	A2	0.0043989	0	0	0	0.077812	0.3532	1.7722	3.3776	5.0668	7.33	8.8147	9.6863	10.986	11.011
		A3	875.87	881.39	853.44	835.62	832.63	850.28	869.43	871.51	881.86	901.27	914.45	912.03	913.52	923.41
		A4-R	91.389	96.087	92.426	90.439	90.65	94.498	96.404	96.518	101.41	106.95	107.44	105.51	102.94	104
		A4-Vs,W,X	613	581.81	569.8	557.71	550.52	533.35	512.29	499.25	470.92	453.94	432.01	415.58	412.5	391.25
		A4-Vn	98.506	106.45	104.43	100.15	97.839	100.96	101.79	99.861	97.821	96.946	95.624	95.335	93.159	87.916
		A4-S,T	481.15	481.13	450.89	444.17	449.75	482.94	499.86	500.21	538.51	577.25	568.22	537.48	511.34	518.55
8.5	GFDL	A2	0.0043989	0	0	0	0.31232	0.9207	2.4712	5.8321	9.2094	10.967	12.062	10.95	6.1137	3.1344
		A3	875.87	881.39	853.44	835.62	833.09	841.22	861.99	885.31	911.58	933.12	945.95	946.7	959	984.9
		A4-R	91.389	96.087	92.426	90.439	91.128	94.402	97.407	102.01	109.36	112.68	113.75	116.21	117.8	116.04
		A4-Vs,W,X	613	581.81	569.8	557.71	547.6	533.52	519.97	473.05	411.4	375.69	307.01	247.91	230.44	199.16
		A4-Vn	98.506	106.45	104.43	100.15	99.262	101.52	101.71	97.884	92.021	84.658	54.927	33.105	33.555	25.188
		A4-S,T	481.15	481.13	450.89	444.17	450.54	476.88	490.95	510.56	549.04	559.16	555.36	559.09	569.61	568.99
	IPSL	A2	0	0	0	0.0012794	0.013824	0.012545	0.034082	0.052131	0.018049	0.020567	0.081293	0.060726	0.021706	0.03877
		A3	738.28	671.99	697.02	743.39	726.67	716.47	753.73	779.86	787.51	794.33	806.85	813.93	815.96	814.31
		A4-R	82.862	85.34	85.216	86.319	89.297	93.015	96.097	100.2	105.37	107.74	109.12	110.06	109.77	110.03
		A4-Vs,W,X	719.07	743.97	736.03	723.83	721.34	723.57	714.84	687.72	675.76	671.8	652.31	649.99	638.95	633.17
		A4-Vn	101.57	105.82	103.09	103.75	105.71	105.08	104.88	102.91	101.97	102.22	100.9	100.15	100.69	101.3
		A4-S,T	594.32	620.75	620.43	625.77	646.85	668.03	684.23	702.96	725.01	736.4	742.18	742.79	739.56	739.91
	MPI	A2	0	0	0	0.0012794	0.0012794	0.00063105	0.0030328	0.14765	0.14524	0.012724	0.019731	0.0084527	0.0014447	0.022058
		A3	738.28	671.99	697.02	743.39	725.66	712.63	711.53	717.94	760.4	782.74	794.6	793.94	784.58	785.36
		A4-R	82.862	85.34	85.216	86.319	89.278	93.726	97.644	100.09	103.87	108.17	110.68	112.1	112.04	111.92
		A4-Vs,W,X	719.07	743.97	736.03	723.83	723.67	728.52	727.02	713.79	680.36	639.24	591.87	569.71	515.65	432.75
		A4-Vn	101.57	105.82	103.09	103.75	106.27	106.17	108.51	107.87	102.8	100.53	100.85	100.66	97.108	90.002
		A4-S,T	594.32	620.75	620.43	625.77	646.91	669.89	695.31	713.26	726.65	746.63	759.53	759.14	750.82	742.22

## Sheet: P_magellanicus_withOA
Scallop with OA			20-year running means catch potential
RCP	Model	NAFO fishing (sub)area	1960	1970	1980	1990	2000	2010	2020	2030	2040	2050	2060	2070	2080	2090
2.6	GFDL	A2	69.99	65.661	65.042	66.345	66.095	65.309	64.059	62.033	61.816	62.085	61.834	61.619	61.905	62.093
		A3	3946.4	3818.2	3705.3	3756	3786.1	3817.2	3814.9	3784.6	3803.8	3775.5	3787.5	3813.1	3827.6	3849.4
		A4-R	256.27	259.34	252.58	270.09	278.99	294.56	301.47	302.71	310.19	314.94	325.59	332.28	334.46	334.88
		A4-Vs,W,X	1597	1489.5	1448	1435.6	1383.2	1332.8	1277.4	1242.2	1209.3	1138.8	1106.8	1092.1	1086	1092
		A4-Vn	213.89	225.06	214.38	219.87	211.82	202.7	200.59	187.82	176.07	166.92	162.84	158.47	150.53	148.16
		A4-S,T	853.92	894.35	906.1	916.66	905.37	937.81	951.71	915.38	871.49	898.13	966.27	1024.1	1057	1032
	IPSL	A2	69.99	65.661	65.042	66.345	66.594	64.872	63.005	62.047	61.323	64.522	70.3	81.227	106.15	128.65
		A3	3946.4	3818.2	3705.3	3756	3803.9	3795.9	3838.1	3853.8	3793.3	3774.2	3727.7	3731.6	3759.1	3704.2
		A4-R	256.27	259.34	252.58	270.09	281.18	294.34	313.74	320.95	329.65	347.07	358.74	377.87	387.43	370.62
		A4-Vs,W,X	1597	1489.5	1448	1435.6	1382.8	1285.2	1204.3	1152.8	1067.1	983.82	875.07	803.45	729.65	615.4
		A4-Vn	213.89	225.06	214.38	219.87	211.02	195.48	189.52	176.39	161.37	147.23	121.78	110.12	96.838	75.187
		A4-S,T	853.92	894.35	906.1	916.66	890.01	815.75	850.98	976.24	1096	1154.2	1175.8	1294.4	1369.6	1311.5
	MPI	A2	55.614	54.886	52.512	53.221	57.099	70.077	98.549	130.42	150.1	158.92	165	176.76	192.11	180.23
		A3	3695	3784.7	3672	3615.6	3632.9	3701.2	3730.7	3731.1	3781.5	3850.8	3846	3827.4	3859.4	3893.3
		A4-R	287.68	298.53	289.49	286.58	281.85	298.72	305.7	301.97	322.18	341.47	333.03	314.54	304.11	328.82
		A4-Vs,W,X	2148.7	1949.1	1870.2	1887.5	1947.1	1957.4	1904.3	1853	1810.5	1807.2	1756.4	1736.8	1740.4	1675.2
		A4-Vn	197.25	203.85	190.19	192.02	201.68	220.08	228.17	218.5	229.49	239.67	221.48	210.54	207.25	199.1
		A4-S,T	1047.4	1105	1086.7	1089.8	1070.3	1088.9	1089.9	1082.3	1203.7	1284.3	1246.1	1192.7	1199.8	1369.7
8.5	GFDL	A2	55.614	54.886	52.512	53.221	62.268	80.324	108.73	149.64	179.63	197.29	213.81	217.98	203.82	179.8
		A3	3695	3784.7	3672	3615.6	3637	3699.4	3742.4	3766.5	3835.6	3839	3776.6	3762.1	3763.4	3686.2
		A4-R	287.68	298.53	289.49	286.58	282.93	291.58	302.51	323.26	351.77	353.78	358.02	386.96	400.74	391.44
		A4-Vs,W,X	2148.7	1949.1	1870.2	1887.5	1938.3	1979.5	1962.4	1823.3	1693.4	1620.3	1419.2	1295.2	1310.5	1215
		A4-Vn	197.25	203.85	190.19	192.02	202.61	221.15	226.47	212.52	208.2	181.68	124.28	97.279	98.441	83.113
		A4-S,T	1047.4	1105	1086.7	1089.8	1073	1094.5	1092.5	1168	1364.9	1417.8	1504.7	1743.6	1887.6	1905.8
	IPSL	A2	94.591	93.864	90.815	89.275	88.571	88.975	88.864	89.903	89.456	89.085	89.944	89.149	88.833	89.146
		A3	3829.2	3642.3	3660.6	3805.7	3703.3	3607.5	3682.5	3769.5	3773.2	3787.7	3832.2	3858.7	3889.9	3877.7
		A4-R	293.51	305.6	302.48	302.69	306.12	312	318.46	328.17	344.21	350.98	357.65	365.49	366.61	365.65
		A4-Vs,W,X	2459.2	2560.7	2528.6	2496.6	2503	2540.2	2537.8	2448.6	2455.8	2449.4	2380.9	2428	2378.2	2352.3
		A4-Vn	163.16	172.33	171.52	176.91	181.47	188.01	197.08	207.7	220.42	223.94	228.04	236.66	242.37	239.63
		A4-S,T	1361.1	1451	1457.8	1469.7	1498.1	1543.2	1592.2	1651.1	1738.4	1786.4	1830.2	1875.5	1904	1905.6
	MPI	A2	94.591	93.864	90.815	89.275	88.706	90.132	90.255	88.677	87.239	86.507	86.259	84.406	81.576	79.188
		A3	3829.2	3642.3	3660.6	3805.7	3687.8	3577.4	3579.5	3548.1	3588.3	3594	3583.6	3529.2	3439.9	3364.7
		A4-R	293.51	305.6	302.48	302.69	305.67	312.5	318.99	321.05	332.79	351.14	368.59	373.36	374.19	377.52
		A4-Vs,W,X	2459.2	2560.7	2528.6	2496.6	2509.8	2570.2	2552.3	2502.5	2421.3	2280.1	2131.4	2056.7	1809.4	1478.4
		A4-Vn	163.16	172.33	171.52	176.91	181.59	189.2	197.28	201.27	210.11	223.15	230.7	228.71	204.93	165.52
		A4-S,T	1361.1	1451	1457.8	1469.7	1493.5	1538.3	1588.5	1625.1	1694	1803.6	1897.5	1919.3	1891.1	1916.5

## Sheet: P_magellanicus_noOA
Scallop no OA			20-year running means catch potential
RCP	Model	NAFO fishing (sub)area	1960	1970	1980	1990	2000	2010	2020	2030	2040	2050	2060	2070	2080	2090
2.6	GFDL	A2	69.988	65.659	65.092	66.532	66.387	65.684	64.582	62.503	62.1	62.415	62.178	61.826	61.979	62.105
		A3	3946.6	3818.7	3707.8	3765.1	3801	3836.2	3841	3810.6	3822.5	3794.1	3802.6	3820.9	3829.7	3851.9
		A4-R	257.11	260.11	252.99	270.65	279.75	296.14	303.07	302.94	311.3	316.56	326.69	330.23	330.24	332.09
		A4-Vs,W,X	1598.7	1490.8	1448.8	1439.3	1388.7	1339.5	1285.8	1249.4	1216	1145.5	1113.2	1098.3	1088.7	1094
		A4-Vn	214.96	226.41	215.21	220.43	213.71	205.58	202.36	189.61	178.56	169.44	165.1	160.7	152.57	150.24
		A4-S,T	855.91	897.61	909.27	918.89	906.86	939.29	952.78	915.42	870.31	893.2	961.31	1018.9	1049.8	1029.7
	IPSL	A2	69.988	65.659	65.092	66.532	66.902	65.239	63.454	62.594	61.951	65.329	71.427	82.708	108.39	131.68
		A3	3946.6	3818.7	3707.8	3765.1	3819.2	3818.3	3866.3	3885.9	3832.8	3825.6	3796.1	3806.8	3846.8	3809.8
		A4-R	257.11	260.11	252.99	270.65	281.75	295.22	315.38	321.06	326.17	338.73	344.74	366.02	379.77	363.62
		A4-Vs,W,X	1598.7	1490.8	1448.8	1439.3	1388.3	1291.7	1212.7	1163.1	1079.3	998.18	895.05	828.56	768.73	666.15
		A4-Vn	214.96	226.41	215.21	220.43	213.09	198.66	191.82	179.11	165.61	153.55	133.6	123.76	111.85	92.483
		A4-S,T	855.91	897.61	909.27	918.89	891.52	817.32	853.8	974.32	1086.6	1150.4	1172.9	1302	1401.3	1349.8
	MPI	A2	55.614	54.888	52.524	53.307	57.26	70.368	98.986	131.03	150.66	159.18	165.26	177.09	192.26	180.16
		A3	3695.1	3784.9	3673.6	3621.5	3643.7	3717.1	3747.7	3746.2	3792.2	3857	3854.3	3834.6	3861.2	3893.2
		A4-R	287.68	298.82	290.26	286.68	282.06	301.54	309.37	303.71	324.02	344	338.26	322.02	311.58	337.34
		A4-Vs,W,X	2148.7	1949.2	1871.1	1889.6	1951.9	1964.7	1911.6	1860.1	1815.9	1812.3	1762.3	1742	1743.6	1676.5
		A4-Vn	197.26	203.93	190.72	193.25	204.04	223.84	232.7	223.1	233.33	244.6	231.68	222.61	216.39	205.88
		A4-S,T	1047.5	1105.4	1088.8	1092.8	1076.1	1102.3	1109.6	1101.6	1217.9	1299	1262.4	1215.8	1225.9	1388.9
8.5	GFDL	A2	55.614	54.888	52.524	53.307	62.463	80.641	109.33	150.88	181.45	199.73	217.1	221.9	208.03	184.21
		A3	3695.1	3784.9	3673.6	3621.5	3648.6	3715	3763.8	3793.8	3867.3	3878.4	3825.7	3828.6	3844.4	3773.4
		A4-R	287.68	298.82	290.26	286.68	282.93	294.05	307.3	330.09	359.82	360.35	356.45	379.46	394.88	384.08
		A4-Vs,W,X	2148.7	1949.2	1871.1	1889.6	1943.5	1987.1	1971.1	1832.9	1703.2	1633.6	1434.8	1312.8	1333.3	1242
		A4-Vn	197.26	203.93	190.72	193.25	204.82	224.59	232.35	220.58	215.98	193.1	137.37	110.88	112.81	88.626
		A4-S,T	1047.5	1105.4	1088.8	1092.8	1078.3	1104.5	1105.3	1183.2	1389	1452.5	1529.8	1744.3	1876.5	1891
	IPSL	A2	94.591	93.864	90.818	89.403	88.918	89.453	89.386	90.435	89.798	89.21	90.051	89.156	88.792	89.152
		A3	3829.2	3642.3	3662.1	3813.6	3719.2	3626.2	3701.9	3789.3	3785.6	3793.9	3839.1	3859.2	3888.3	3880.4
		A4-R	293.52	305.64	302.66	303.29	307.42	313.77	320.33	329.93	345.85	352.34	358.46	365.5	366.44	365.79
		A4-Vs,W,X	2459.2	2560.7	2529.2	2498.4	2505.3	2545.7	2544.6	2454.4	2464.9	2454.7	2381.6	2428.2	2376.7	2352
		A4-Vn	163.16	172.34	171.57	177.06	181.59	188.29	197.8	208.6	221.41	224.7	228.41	236.73	242.47	239.73
		A4-S,T	1361.1	1451.1	1458.5	1472.4	1503.1	1549.8	1600.6	1659.1	1748.3	1795.4	1835.4	1876.9	1903.7	1906.1
	MPI	A2	94.591	93.864	90.818	89.403	89.08	90.645	90.829	89.38	88.159	87.621	87.535	85.999	83.415	81.109
		A3	3829.2	3642.3	3662.1	3813.6	3704	3599	3602.4	3574.9	3625.6	3638.6	3632.9	3591.1	3514.4	3460.8
		A4-R	293.52	305.64	302.66	303.29	307.18	314.35	321	323.49	335.95	355.91	375.19	382.58	388.96	405.69
		A4-Vs,W,X	2459.2	2560.7	2529.2	2498.4	2513.9	2577.1	2561.3	2513.2	2438	2306.1	2168.5	2108.6	1883.9	1577.9
		A4-Vn	163.16	172.34	171.57	177.06	181.81	189.58	198.13	202.44	212.27	227.02	237.37	238.3	223.98	197.51
		A4-S,T	1361.1	1451.1	1458.5	1472.4	1500.1	1546.4	1599.1	1638.5	1713.4	1835.2	1956.1	2015.6	2054.2	2135

## Sheet: M_edulis_withOA
Blue mussel with OA			20-year running means catch potential
RCP	Model	NAFO fishing (sub)area	1960	1970	1980	1990	2000	2010	2020	2030	2040	2050	2060	2070	2080	2090
2.6	GFDL	A2	172.38	166.85	168.03	172.08	178.44	187.21	193.19	193.01	193.39	200.68	205.16	204.68	202.65	193.47
		A3	543.93	528.48	527.29	536.99	545.8	558.44	569.42	576.09	575.11	588.71	602.19	599.13	593.64	584.27
		A4-R	100.3	97.476	96.204	98.495	101.56	104.72	106.32	105.83	104.45	111.63	117.69	120.65	125.37	122.05
		A4-Vs,W,X	328.01	306.45	302.28	301.31	299.44	300.21	298.42	295.99	295.95	298.87	299.11	299.31	303.15	303.72
		A4-Vn	37.169	36.943	36.284	35.653	36.178	37.26	38.043	39.015	39.659	40.677	41.472	41.781	42.594	42.638
		A4-S,T	382.07	372.3	379.81	372.68	364.85	366.4	357.98	336.52	310.74	329.77	364	380.87	395.47	395.47
	IPSL	A2	172.38	166.85	168.03	172.08	177.87	182.9	185.07	192.1	204.36	218.52	241.46	268.96	292.94	302.78
		A3	543.93	528.48	527.29	536.99	549.15	562.69	572.66	586.77	600.24	610.45	635.4	665.96	687.37	701.26
		A4-R	100.3	97.476	96.204	98.495	102.14	106.68	110.51	112.76	117.83	122.02	133.98	152.6	159.97	160.13
		A4-Vs,W,X	328.01	306.45	302.28	301.31	300.79	301.17	300.83	301.65	304.15	308.38	320.24	341.21	358.93	352.84
		A4-Vn	37.169	36.943	36.284	35.653	36.466	38.355	39.651	40.568	41.802	42.991	44.597	45.867	44.595	39.811
		A4-S,T	382.07	372.3	379.81	372.68	352.33	285.66	279.79	351.86	409.82	446.26	511.42	624.7	709.38	753.58
	MPI	A2	278.33	273.91	278.44	279.69	279.41	275.86	263.27	243.33	235.45	239.36	234.13	225.94	222.94	232.77
		A3	583.66	554.38	545.12	557	569.05	547.43	542.08	536.03	538.71	542.27	534.82	527.35	533.3	558.22
		A4-R	113.38	102.46	98.574	106.07	114.28	117.78	123.29	124.53	126.72	127.96	127.05	125.52	123.3	123.6
		A4-Vs,W,X	358.35	320.5	351.99	326.51	291.89	275.72	253.7	238.16	207.99	202.17	183.45	171.94	169.68	149.47
		A4-Vn	53.06	54.988	53.439	53.596	55.504	57.078	58.386	57.258	54.79	53.662	53.237	53.997	52.16	46.152
		A4-S,T	589.67	517.91	509.46	536.04	550.86	566.75	596.43	621.15	711.47	753.58	730.9	720.59	743.63	788.76
8.5	GFDL	A2	278.33	273.91	278.44	279.69	279.01	270.55	255.77	237.95	225.42	217.45	208.83	223.01	267.06	320.04
		A3	583.66	554.38	545.12	557	567.49	540.85	529.94	540.58	554.21	556.17	567.6	603.99	658.82	715.2
		A4-R	113.38	102.46	98.574	106.07	114.66	120.14	123.25	121.46	123.42	122.43	118.47	120.37	132.73	142.58
		A4-Vs,W,X	358.35	320.5	351.99	326.51	289.64	285.07	265.13	215.15	165.54	151.32	119.98	96.732	98.478	90.908
		A4-Vn	53.06	54.988	53.439	53.596	55.838	57.717	58.772	53.732	47.553	43.638	30.638	22.184	23.592	18.685
		A4-S,T	589.67	517.91	509.46	536.04	561.29	582.9	600.23	688.03	793.82	816.97	797.53	775.74	780.67	771.27
	IPSL	A2	256.89	257.01	263.72	269.78	273.65	273.33	279.77	284.03	286.74	287.42	285.51	285.15	285.26	287.19
		A3	568.02	566.28	568.13	572.13	572.73	571.12	577.64	581.8	580	580.2	582.91	582.64	583.01	584
		A4-R	97.355	97.267	99.076	99.503	99.777	101.4	104.27	108.57	111.74	112.5	115.91	118.13	118.66	116.95
		A4-Vs,W,X	450.54	441.34	434.73	444.16	465.9	481.13	488.3	470.06	460.92	453.8	455.37	469.52	443.23	427.28
		A4-Vn	34.573	34.831	35.117	34.876	35.31	36.233	37.528	41.384	42.671	42.388	46.099	48.411	49.626	48.244
		A4-S,T	623.64	626.17	633.83	636.9	636.7	635.66	638.66	650.5	665.67	677.45	701.48	713.55	727.5	723.89
	MPI	A2	256.89	257.01	263.72	269.78	272.87	276.88	283.09	289.11	296.76	309.22	319.12	324.4	334.49	337.41
		A3	568.02	566.28	568.13	572.13	572.76	573.35	578.47	582.27	587.82	592.07	597.17	597.17	588.65	585.17
		A4-R	97.355	97.267	99.076	99.503	99.925	100.65	101.69	104.44	112.43	120.31	126.92	130.41	140.02	147.23
		A4-Vs,W,X	450.54	441.34	434.73	444.16	470.2	489.95	492.69	498.85	486.79	459.49	437.63	425.81	381.22	316.53
		A4-Vn	34.573	34.831	35.117	34.876	35.102	36.006	36.253	37.565	42.976	48.024	51.382	52.242	52.976	52.589
		A4-S,T	623.64	626.17	633.83	636.9	636.73	634.36	637.41	647.65	674.49	719.56	789.86	841.86	922.56	1047.7

## Sheet: M_edulis_noOA
Blue mussel no OA			20-year running means catch potential
RCP	Model	NAFO fishing (sub)area	1960	1970	1980	1990	2000	2010	2020	2030	2040	2050	2060	2070	2080	2090
2.6	GFDL	A2	172.38	166.85	168.03	172.09	178.47	187.26	193.25	193.06	193.42	200.7	205.17	204.68	202.64	193.45
		A3	543.93	528.48	527.31	537.41	544.97	556.35	567.93	575.47	575.14	588.78	601.16	597.95	593.48	584.22
		A4-R	100.3	97.476	96.205	98.499	101.57	104.73	106.34	105.84	104.45	111.64	117.69	120.65	125.37	122.05
		A4-Vs,W,X	328.02	306.45	302.28	301.34	299.49	300.28	298.5	296.05	295.99	298.89	299.12	299.33	303.1	303.68
		A4-Vn	37.17	36.943	36.283	35.653	36.178	37.262	38.045	39.017	39.661	40.68	41.474	41.781	42.593	42.638
		A4-S,T	382.07	372.3	379.81	372.68	364.86	366.41	357.99	336.53	310.75	329.78	364	380.86	395.46	395.47
	IPSL	A2	172.38	166.85	168.03	172.09	177.9	182.94	185.12	192.18	204.45	218.66	241.65	269.21	293.24	303.15
		A3	543.93	528.48	527.31	537.41	548.52	561.12	572.09	586.63	600.45	609.91	634.84	666.57	688.1	702.16
		A4-R	100.3	97.476	96.205	98.499	102.15	106.69	110.53	112.78	117.85	122.05	134.02	152.65	160.02	160.19
		A4-Vs,W,X	328.02	306.45	302.28	301.34	300.84	301.23	300.92	301.78	304.33	308.6	320.52	341.52	359.34	353.29
		A4-Vn	37.17	36.943	36.283	35.653	36.467	38.355	39.653	40.573	41.809	42.999	44.605	45.878	44.609	39.826
		A4-S,T	382.07	372.3	379.81	372.68	352.34	285.67	279.8	351.88	409.85	446.3	511.47	624.79	709.5	753.67
	MPI	A2	278.33	273.91	278.45	279.72	279.46	275.94	263.37	243.42	235.5	239.38	234.15	225.97	222.94	232.75
		A3	583.66	554.38	545.13	557.05	569.15	547.58	542.25	536.16	538.81	542.3	534.85	527.4	533.29	558.18
		A4-R	113.38	102.46	98.576	106.07	114.29	117.8	123.31	124.54	126.73	127.97	127.06	125.52	123.3	123.59
		A4-Vs,W,X	358.35	320.5	352	326.52	291.92	275.77	253.74	238.2	208.01	202.19	183.47	171.95	169.69	149.47
		A4-Vn	53.06	54.988	53.44	53.596	55.505	57.082	58.389	57.26	54.791	53.664	53.237	53.998	52.16	46.151
		A4-S,T	589.67	517.91	509.47	536.04	550.87	566.79	596.46	621.18	711.47	753.6	730.92	720.59	743.62	788.73
8.5	GFDL	A2	278.33	273.91	278.45	279.72	279.08	270.63	255.88	238.08	225.56	217.65	209.06	223.29	267.4	320.41
		A3	583.66	554.38	545.13	557.05	567.61	541.01	530.13	540.85	554.52	556.58	568.12	604.64	659.66	716.16
		A4-R	113.38	102.46	98.576	106.07	114.67	120.16	123.27	121.49	123.45	122.47	118.51	120.42	132.8	142.65
		A4-Vs,W,X	358.35	320.5	352	326.52	289.68	285.12	265.19	215.21	165.6	151.38	120.04	96.776	98.535	90.969
		A4-Vn	53.06	54.988	53.44	53.596	55.84	57.721	58.776	53.736	47.558	43.644	30.643	22.191	23.599	18.689
		A4-S,T	589.67	517.91	509.47	536.04	561.31	582.94	600.26	688.06	793.89	817.09	797.66	775.92	780.88	771.45
	IPSL	A2	256.89	257.01	263.73	269.81	273.71	273.4	279.86	284.1	286.77	287.44	285.52	285.14	285.24	287.17
		A3	568.03	566.28	568.15	572.2	572.4	570.78	577.79	582	580.09	580.2	582.91	582.57	582.91	583.97
		A4-R	97.357	97.268	99.078	99.511	99.794	101.42	104.29	108.59	111.75	112.51	115.92	118.12	118.66	116.95
		A4-Vs,W,X	450.55	441.34	434.74	444.19	465.96	481.22	488.39	470.11	460.95	453.84	455.38	469.49	443.19	427.27
		A4-Vn	34.573	34.831	35.117	34.879	35.315	36.239	37.534	41.389	42.676	42.392	46.1	48.408	49.624	48.244
		A4-S,T	623.65	626.17	633.85	636.96	636.79	635.78	638.79	650.59	665.75	677.54	701.48	713.48	727.45	723.85
	MPI	A2	256.89	257.01	263.73	269.81	272.93	276.96	283.19	289.24	296.93	309.43	319.38	324.75	334.89	337.83
		A3	568.03	566.28	568.15	572.2	572.46	573.08	578.69	582.59	588.24	592.59	597.78	598	589.5	586.07
		A4-R	97.357	97.268	99.078	99.511	99.944	100.67	101.72	104.48	112.47	120.37	126.99	130.5	140.14	147.36
		A4-Vs,W,X	450.55	441.34	434.74	444.19	470.28	490.04	492.8	498.99	486.95	459.72	437.91	426.15	381.58	316.88
		A4-Vn	34.573	34.831	35.117	34.879	35.107	36.012	36.262	37.575	42.989	48.045	51.412	52.276	53.014	52.633
		A4-S,T	623.65	626.17	633.85	636.96	636.85	634.49	637.57	647.86	674.74	719.91	790.34	842.47	923.25	1048.7

## Sheet: P_borealis_withOA
Northern shrimp with OA			20-year running means catch potential
RCP	Model	NAFO fishing (sub)area	1960	1970	1980	1990	2000	2010	2020	2030	2040	2050	2060	2070	2080	2090
2.6	GFDL	A2	594.47	604.43	606.37	615.57	640.97	676.61	703.37	710	718.79	749.37	762.56	756.38	749.38	717.78
		A3	1460.9	1482.1	1455.9	1458.1	1501.6	1552.2	1572.7	1600.8	1616.9	1646.4	1685	1665.8	1626.7	1587
		A4-R	91.084	99.516	96.26	99.252	102.32	105.33	103.81	102.64	102.09	98.858	102.55	103.87	100.58	100.05
		A4-Vs,W,X	431.31	381.34	348.64	340.11	333.99	319.55	307.9	302.23	293.82	278.2	280.76	280.57	275.55	273.89
		A4-Vn	82.511	91.129	86.923	86.917	87.172	85.176	81.082	74.653	70.207	65.988	65.521	64.217	61.452	60.661
		A4-S,T	209.4	245.08	253.73	252.2	239.08	246.06	247.28	237.63	219.55	219.21	237.16	248.23	252.31	254.48
	IPSL	A2	594.47	604.43	606.37	615.57	638.05	658.77	678.87	709.09	750.81	791.39	851.24	928.95	977.88	998.27
		A3	1460.9	1482.1	1455.9	1458.1	1505.7	1549.1	1580.8	1622	1663.9	1675.3	1745.6	1863.4	1892.5	1878.9
		A4-R	91.084	99.516	96.26	99.252	102.89	102.9	101.29	102.1	101.77	102.71	102.07	109.94	111.36	103.36
		A4-Vs,W,X	431.31	381.34	348.64	340.11	335.33	308.35	288.44	283.3	267.6	249.35	231.11	224.2	217.15	195.15
		A4-Vn	82.511	91.129	86.923	86.917	87.525	83.403	78.204	71.22	65.733	62.101	58.955	59.498	58.565	52.194
		A4-S,T	209.4	245.08	253.73	252.2	232.93	226.81	237.08	256.24	275.03	294.9	310.15	358.71	392.1	351.71
	MPI	A2	657.98	680.14	692.12	709.34	719.15	770.53	824.34	844.66	855.71	857.53	866.41	900.35	922.07	884.43
		A3	1356.5	1426.6	1431.7	1434.4	1440.3	1483.3	1517.1	1530.9	1552.7	1569.5	1577.9	1610.2	1623.5	1586.7
		A4-R	107.09	119.08	116.39	118.73	120.1	128.24	131.43	124.94	130.19	135.33	133.68	132.93	128.61	128.54
		A4-Vs,W,X	571.37	585.36	576.72	544.77	514.96	517.58	504.01	483.11	474.51	472.78	477.57	477.1	468.56	480.21
		A4-Vn	80.36	107.02	109.13	98.212	89.732	92.057	86.512	77.322	73.609	74.198	73.621	73.69	71.763	71.477
		A4-S,T	396.66	455.7	461.61	458.33	436.15	475.96	458.57	385.11	431.61	484.25	449.17	411.38	361.52	379.88
8.5	GFDL	A2	657.98	680.14	692.12	709.34	725.42	765.14	816.43	872.96	901.67	962.32	1048.9	1092.2	1132.9	1149.3
		A3	1356.5	1426.6	1431.7	1434.4	1447	1490.3	1528.4	1553.1	1567.9	1602.8	1645.6	1659.8	1670.8	1674.8
		A4-R	107.09	119.08	116.39	118.73	121.31	128.11	129.79	126.21	129.49	130.51	128.54	127.85	128.45	126.43
		A4-Vs,W,X	571.37	585.36	576.72	544.77	513.53	510.28	496.18	484.83	482.55	479.07	487.69	508.89	505.66	520.69
		A4-Vn	80.36	107.02	109.13	98.212	89.849	91.724	84.836	73.753	69.397	70.853	84.655	92.05	98.03	128.26
		A4-S,T	396.66	455.7	461.61	458.33	435.76	450.55	430.23	411.05	432.73	406.88	343.73	316.76	315.49	295.89
	IPSL	A2	698.09	705.42	754.2	777.41	784.15	794.17	826.04	830.22	831.52	833.6	820.35	826.71	833.21	834.74
		A3	1336.7	1332.5	1376.7	1397	1400.6	1419.3	1462.6	1461.7	1486.3	1496	1472.9	1472.2	1462.8	1456.1
		A4-R	127.86	130.95	135.38	138.16	137.51	137.84	139.92	137.17	138.08	137.8	134.38	133.6	133.13	135.32
		A4-Vs,W,X	652.22	677.54	680	650.41	615.31	621.7	594.86	515.83	532.36	527.84	463.29	473.59	457.34	453.38
		A4-Vn	105.4	114.03	112.5	109.64	106.35	102.5	98.962	91.127	90.922	90.04	85.215	84.459	84.779	87.675
		A4-S,T	553.94	597.78	607.24	604.52	601.41	596.64	590.26	567.08	556.32	550.35	533.34	528.41	526.36	534.26
	MPI	A2	698.09	705.42	754.2	777.41	782.25	805.73	823.86	838.03	872.09	915.78	954.83	997.17	1069.2	1129.5
		A3	1336.7	1332.5	1376.7	1397	1401.9	1440.5	1465.2	1482.9	1533.9	1585.1	1629.3	1646.3	1717.8	1790.6
		A4-R	127.86	130.95	135.38	138.16	137.22	139.55	143.33	142.33	139.44	137.03	135.49	133.01	129.86	125.03
		A4-Vs,W,X	652.22	677.54	680	650.41	625.58	630.97	602.9	561.63	515.37	459.18	406.34	379.37	314.75	240.69
		A4-Vn	105.4	114.03	112.5	109.64	107.62	102.63	101.72	97.815	87.701	81.981	78.124	74.264	63.392	46.982
		A4-S,T	553.94	597.78	607.24	604.52	599.06	596.62	601.8	586.49	551.42	521.61	497.17	474.46	445.63	411.54

## Sheet: P_borealis_noOA
Northern shrimp no OA			20-year running means catch potential
RCP	Model	NAFO fishing (sub)area	1960	1970	1980	1990	2000	2010	2020	2030	2040	2050	2060	2070	2080	2090
2.6	GFDL	A2	594.47	604.43	606.61	617.31	643.69	677.17	704.31	712.15	720.27	750.98	763.71	757.38	749.21	717.19
		A3	1461	1482.2	1456.5	1461.5	1507.3	1555.4	1575.7	1605	1619.8	1650	1687.4	1667.2	1626.5	1586.1
		A4-R	91.251	99.769	96.493	99.423	102.53	105.66	104.23	103.11	102.55	99.249	102.74	104.16	100.92	100.27
		A4-Vs,W,X	431.52	381.49	348.64	340.69	334.64	320.07	308.6	302.76	294.32	279.03	281.34	281.05	276.04	274.4
		A4-Vn	82.623	91.203	86.935	86.968	87.268	85.357	81.181	74.738	70.354	66.1	65.606	64.413	61.467	60.618
		A4-S,T	211.18	247.18	255.12	253.4	240.44	247.82	249.23	239.24	221.74	221.42	239.26	250.97	254.02	255.93
	IPSL	A2	594.47	604.43	606.61	617.31	641.47	659.63	678.69	711.43	753.85	797.53	861.16	939.06	986.92	1007.3
		A3	1461	1482.2	1456.5	1461.5	1511.4	1552.3	1583.4	1627.6	1671.3	1690.2	1767.4	1880.5	1908.7	1894.8
		A4-R	91.251	99.769	96.493	99.423	103.12	103.14	101.74	102.95	102.77	103.84	103.85	112.02	113.75	105.85
		A4-Vs,W,X	431.52	381.49	348.64	340.69	336.11	308.98	289.53	284.87	269.48	251.56	232.45	225.45	219.74	198.12
		A4-Vn	82.623	91.203	86.935	86.968	87.638	83.552	78.322	71.474	66.069	62.617	59.311	59.69	58.981	52.741
		A4-S,T	211.18	247.18	255.12	253.4	234.38	228.53	238.93	258.52	277.56	299.26	318.8	368.08	398.47	356.94
	MPI	A2	657.99	680.14	692.39	710.3	722.23	771.96	824.4	846.72	857.45	858.59	866.81	900.71	922.35	884.82
		A3	1356.5	1426.6	1432.6	1436.6	1444.3	1487.5	1519.9	1533.8	1554.7	1570.6	1578.6	1611.2	1624.3	1586.5
		A4-R	107.09	119.1	116.52	118.84	120.44	128.99	131.97	125.44	130.5	135.32	133.63	133.51	129.49	128.59
		A4-Vs,W,X	571.37	585.37	577.01	545.22	515.49	518.49	504.84	483.39	474.69	473.29	478.23	477.66	468.94	480.12
		A4-Vn	80.363	107.03	109.25	98.28	89.852	92.433	86.735	77.518	73.698	74.23	73.732	73.828	71.878	71.458
		A4-S,T	396.68	455.99	462.63	458.47	436.24	479.04	458.5	383.26	432.7	482.86	445.73	412.91	366.17	381.71
8.5	GFDL	A2	657.99	680.14	692.39	710.3	728.2	766.74	817.5	876.36	905.78	969.7	1059.2	1101.2	1140.7	1159.3
		A3	1356.5	1426.6	1432.6	1436.6	1452.6	1492.6	1528.9	1559.1	1575.7	1614.3	1660.7	1672.5	1683.8	1693.7
		A4-R	107.09	119.1	116.52	118.84	121.64	128.73	130.61	127.11	130.51	131.73	129.37	128.97	130.78	129.07
		A4-Vs,W,X	571.37	585.37	577.01	545.22	514.09	511.04	496.87	485.93	484.14	480.9	490.03	512.21	508.65	524.8
		A4-Vn	80.363	107.03	109.25	98.28	89.949	91.992	85.177	74.036	69.695	71.329	85.091	92.705	99.392	130.16
		A4-S,T	396.68	455.99	462.63	458.47	436.17	454.61	435.41	413.87	436.88	409.74	342.43	317.05	316.44	290.25
	IPSL	A2	698.09	705.42	754.56	778.79	785.66	796.27	828.03	833.34	834.47	832.64	820.87	827	831.48	835.88
		A3	1336.7	1332.5	1377.3	1399.3	1403.5	1423.7	1466	1465.3	1490.1	1495.9	1475.2	1474.3	1460.7	1455
		A4-R	127.86	130.96	135.42	138.38	137.76	138.06	140.2	137.59	138.48	138.04	134.7	133.69	133.1	135.38
		A4-Vs,W,X	652.22	677.54	680.15	650.94	615.66	622.23	595.53	516.09	533.24	528.17	462.84	473.64	457.15	452.9
		A4-Vn	105.4	114.03	112.53	109.75	106.33	102.48	99.149	91.231	91.03	90.087	85.075	84.268	84.778	87.748
		A4-S,T	553.96	597.79	607.53	605.33	601.88	597.35	591.61	568.64	558	551.93	534.15	527.53	525.9	534.78
	MPI	A2	698.09	705.42	754.56	778.79	783.68	809.01	826.1	839.15	876.24	922.05	963.52	1007.5	1079.3	1139.4
		A3	1336.7	1332.5	1377.3	1399.3	1404.8	1446.3	1469.4	1486.4	1542.3	1597.7	1646.6	1663.5	1732.9	1806.5
		A4-R	127.86	130.96	135.42	138.38	137.58	139.87	143.62	142.94	140.15	137.71	136.41	134.04	131.28	126.25
		A4-Vs,W,X	652.22	677.54	680.15	650.94	626.18	631.62	603.93	563.03	516.53	460.23	408.04	381.24	316.34	241.49
		A4-Vn	105.4	114.03	112.53	109.75	107.66	102.7	101.92	98.141	87.976	82.09	78.44	74.789	63.888	47.084
		A4-S,T	553.96	597.79	607.53	605.33	600.2	597.72	603.32	588.67	553.92	523.14	499.06	477.69	450.49	415.93

[truncated: 4 more sheets: C_opilio_withOA, C_opilio_noOA, M_polynyma_withOA, M_polynyma_noOA]
