# Supplementary material for: Potential socioeconomic impacts from ocean acidification and climate change effects on Atlantic Canadian fisheries
Source: PLoS One. 2020 Jan 10;15(1):e0226544. doi: 10.1371/journal.pone.0226544 (PMC6953801; doi:10.1371/journal.pone.0226544)
Supplement: S4 Table — Framework orientations schematics presented in S2 Fig. (ODS) [file pone.0226544.s008.ods]

## Sheet: Sheet1
	Province	Mgmt. area	RCP scenario	A) Equal weighting of individual indicators		B) Exposure weighted 2, vulnerability weighted 1.		C) Exposure = Sensitivity = Adaptive capacity
				2050	2090	2050	2090	2050	2090
	NB	Gulf	2.6	0.45	0.45	0.19	0.22	0.33	0.35
			8.5	0.44	0.45	0.16	0.2	0.31	0.34
		Mar	2.6	0.49	0.51	0.37	0.43	0.42	0.45
			8.5	0.52	0.61	0.48	0.82	0.47	0.65
	NL	Newf	2.6	0.68	0.68	0.35	0.37	0.55	0.56
			8.5	0.67	0.66	0.32	0.26	0.54	0.51
	NS	Gulf	2.6	0.17	0.18	0.11	0.14	0.17	0.19
			8.5	0.16	0.17	0.08	0.12	0.16	0.18
		Mar	2.6	0.22	0.23	0.29	0.36	0.26	0.3
			8.5	0.24	0.33	0.4	0.74	0.32	0.49
	PEI	Gulf	2.6	0.58	0.58	0.28	0.31	0.51	0.52
			8.5	0.57	0.58	0.24	0.29	0.49	0.51
	Que	Gulf	2.6	0.14	0.15	0.08	0.11	0.11	0.12
			8.5	0.14	0.15	0.05	0.09	0.09	0.11
